# Supplementary material for: Genetic Diversity of Norovirus and Sapovirus Outbreaks in Long-Term Care Facilities in Quebec, Canada, 2011–2016
Source: Viruses. 2026 Jan 8;18(1):85. doi: 10.3390/v18010085 (PMC12846708; doi:10.3390/v18010085)
Supplement: Supplementary file 1 [file viruses-18-00085-s001.zip]

Archive with 1 entries (1 files):
- viruses-4043799-supplementary.pdf
